# Supplementary material for: Thiamine Compounds Alleviate Oxidative Stress, Over-Expression of Pro-Inflammatory Markers and Behavioral Abnormalities in a Mouse Predation Model of PTSD
Source: Int J Mol Sci. 2025 Jul 10;26(14):6627. doi: 10.3390/ijms26146627 (PMC12294334; doi:10.3390/ijms26146627)
Supplement: Supplementary file 1 [file ijms-26-06627-s001.zip]

Archive with 1 entries (1 files):
- ijms-3746092-supplementary.pdf
